# Supplementary material for: Comparative Analysis of Clinical and CT Findings in Patients with SARS-CoV-2 Original Strain, Delta and Omicron Variants
Source: Biomedicines. 2023 Mar 14;11(3):901. doi: 10.3390/biomedicines11030901 (PMC10046064; doi:10.3390/biomedicines11030901)
Supplement: Supplementary file 1 [file biomedicines-11-00901-s001.zip]

Archive with 1 entries (1 files):
- biomedicines-2239077-supplementary.pdf
